# Supplementary material for: Effects of forest composition and structure on breeding bird communities in Mount Edough (north-eastern Algeria)
Source: Biodivers Data J. 2025 Dec 1;13:e172987. doi: 10.3897/BDJ.13.e172987 (PMC12686957; doi:10.3897/BDJ.13.e172987)
Supplement: Supplementary material 1 — Abundance and density of birds by habitat [file bdj-13-e172987-s001.xlsx]

## Sheet: SUB
species/survey	sub1	sub2	sub3	sub4	sub5	sub6	sub7	mean IPA	dens/10
Turdus merula	2	1.5	1	4	3	0.5	2	2	3.22
Cyanistes caeruleus	3	3	1.5	1	3	1	2	2.07143	8.09929
Parus major	1	2	0	1	1	0	2	1	2.57
Periparus ater	0	0	0	0	0	0	0	0	0
Sylvia atricapilla	2	3.5	4	3	5.5	1	3	3.14286	9.08286
Curruca melanocephala	2	2	2	1	2	2	0	1.57143	8.75286
Sylvia hortensis	0	0	0	0	0	1	0	0.142857	0.178571
Certhia brachydactyla	2	0	2	0.5	1	0	0	0.785714	1.96429
Troglodytes troglodytes	1.5	1	2	3	3	0	2	1.78571	7.05357
Dendrocopos major	0.5	0	1	0	0.5	0	1	0.428571	1.12714
Picus vaillantii	1	0	0	0	0	0	0	0.142857	0.08
Dryobates minor	0	0	0	0	0	0	0	0	0
Erithacus rubecula	4	4	4	4	5.5	0	4	3.64286	14.5714
Fringilla coelebs	2	1	3	1	0.5	0.5	0	1.14286	1.80571
Phylloscopus collybita	1	1	1	2.5	0.5	2	3.5	1.64286	6.98214
Regulus ignicapillus	1	1	0	0	1	0	1	0.571429	3.10286
Chloris chloris	0.5	0	0.5	0	0	0	0	0.142857	0.357143
Tchagra senegala	0	0	0	1	0	0	0	0.142857	0.142857
Garrulus glandarius	0	1	0	2	0	0	0	0.428571	0.411429
Columba palumbus	1	0	0.5	1	0	1	0	0.5	0.35
Strix aluco	0	0	0	0	0	0	0	0	0
Hieraaetus pennatus	0	0	0	0	0	0	0	0	0
Alectoris barbara	0	0	0	0	0	0	0	0	0
Merops apiaster	0	0	0	0.5	0	0.5	0	0.142857
Phylloscopus bonelli	2	1	0	0	0	0	0	0.428571	1.07143
Streptopelia turtur	0	0	0.5	0	0	0	0	0.0714286	0.0592857
Serinus serinus	0	0	0	0	0	0	0	0	0
Oriolus oriolus	0	0	0	0	0	0	0	0	0
Muscicapa striata	0	0	0	0	0	0	0	0	0
Accipiter nisus	0	0	0	0	0	0	0	0	0

## Sheet: ZEEN
species/survey	zeen1	zeen2	zeen3	zeen4	zeen5	zeen6	zeen7	zeen8	mean IPA	dens/10
Turdus merula	1	4	2	2	3	3	5.5	5	3.1875	5.13187
Cyanistes caeruleus	2	3	2	2	1	3.5	3	3	2.4375	9.53063
Parus major	0	3	2	2	1	1		2	1.375	3.53375
Periparus ater	1	2	2	2	2	3.5	2	3	2.1875	10.4125
Sylvia atricapilla	4	4.5	1	4	3.5	4	5	4	3.75	10.8375
Curruca melanocephala	0	1	0	0	0	0	0	0	0.125	0.69625
Sylvia hortensis	0	0	0	0	0	0	0	0	0	0
Certhia brachydactyla	2	2	2	3	1.5	1	2.5	3	2.125	5.3125
Troglodytes troglodytes	2	2	3	0	2	1	3	4	2.125	8.39375
Dendrocopos major	1	1	1	1	1	1	0	1	0.875	2.30125
Picus vaillantii	0	1	1	1	0	1	0.5	1	0.6875	0.385
Dryobates minor	0	0	0	0	0	0	0.5	0	0.0625	0.13125
Erithacus rubecula	4	3	2	2	4.5	4	3.5	4	3.375	13.5
Fringilla coelebs	0	1	2	0	1	1	2	1	1	1.58
Phylloscopus collybita	2	2	1	0	2	2	0.5	1	1.3125	5.57812
Regulus ignicapillus	1	1	2	2.5	1	1	1	2	1.4375	7.80562
Chloris chloris	0	1	0	0	0	0	0	0	0.125	0.3125
Tchagra senegala	0	0	0	0	0	0	0	0	0	0
Garrulus glandarius	2	0	0	0	2	0.5	0.5	1	0.75	0.72
Columba palumbus	2	1	0	2.5	1	1	1	0.5	1.125	0.7875
Strix aluco	0	0	0	0	0	0	0.5	0	0.0625
Hieraaetus pennatus	1.5	0	0	0	0	0	0	0	0.1875
Alectoris barbara	0	0	0	0	0.5	0	0	0	0.0625
Merops apiaster	0	0	0	0	0	0	0	0	0	0
Phylloscopus bonelli	0	0	0	0	0	0	0	0	0	0
Streptopelia turtur	0	0	0	0	0	0	0	0	0	0
Serinus serinus	0	0	0	0	0	0	0	0	0	0
Oriolus oriolus	0	1	0	0	0	0	0	0	0.125	0.16625
Muscicapa striata	0	1.5	0	0	0	0	0	0	0.1875	0.9375
Accipiter nisus	0	1	0	0	0	0	0	0	0.125

## Sheet: PIN
species/survey	pin1	pin2	mean IPA	dens/10
Turdus merula	1	1.5	1.25	2.0125
Cyanistes caeruleus	0	1	0.5	1.955
Parus major	0	0	0	0
Periparus ater	0	0	0	0
Sylvia atricapilla	3	0	1.5	4.335
Curruca melanocephala	2.5	4.5	3.5	19.495
Sylvia hortensis	0	0	0	0
Certhia brachydactyla	0	0	0	0
Troglodytes troglodytes	0	0	0	0
Dendrocopos major	0	0	0	0
Picus vaillantii	0	0	0	0
Dryobates minor	0	0	0	0
Erithacus rubecula	2	2	2	8
Fringilla coelebs	2	1.5	1.75	2.765
Phylloscopus collybita	0	0	0	0
Regulus ignicapillus	0	0	0	0
Chloris chloris	0	0	0	0
Tchagra senegala	0	1	0.5	0.5
Garrulus glandarius	0	0	0	0
Columba palumbus	0	0	0	0
Strix aluco	0	0	0	0
Hieraaetus pennatus	0	0	0	0
Alectoris barbara	0	0	0	0
Merops apiaster	0	0	0	0
Phylloscopus bonelli	0	0	0	0
Streptopelia turtur	0	0	0	0
Serinus serinus	1	0	0.5	1.875
Oriolus oriolus	0	0	0	0
Muscicapa striata	0	0	0	0
Accipiter nisus	0	0	0	0

## Sheet: MIX
species/survey	mix1	mix2	mix3	mix4	mix5	mix6	mix7	mean IPA	dens/10
Turdus merula	3	2.5	2	4	2.5	2	3	2.71429	4.37
Cyanistes caeruleus	4	1	1.5	2	3	2	2	2.21429	8.65786
Parus major	0	0	2	0	1	2	0	0.714286	1.83571
Periparus ater	1	3	2	1	1	2	4	2	9.52
Sylvia atricapilla	4.5	1	2.5	2	1.5	2.5	5	2.71429	7.84429
Curruca melanocephala	0	0	0	1	1	1	0.5	0.5	2.785
Sylvia hortensis	0	0	0	0	0	0	0	0	0
Certhia brachydactyla	1	4	1	2	1	2	0.5	1.64286	4.10714
Troglodytes troglodytes	0	5	2	1	2	4	0	2	7.9
Dendrocopos major	1	0.5	0	1	0	0	0.5	0.428571	1.12714
Picus vaillantii	0	0	0	0	0	1	0	0.142857	0.08
Dryobates minor	0	1	0	0	0	0	0	0.142857	0.3
Erithacus rubecula	5	4	2	4	2	3	2	3.14286	12.5714
Fringilla coelebs	0	0.5	2	1	1	1.5	1	1	1.58
Phylloscopus collybita	0	3	1.5	2	2	3	0	1.64286	6.98214
Regulus ignicapillus	1	2	2	0	1	2	1	1.28571	6.98143
Chloris chloris	0	0	0	0	0	0	0	0	0
Tchagra senegala	0	0	0	0	0	0	0	0	0
Garrulus glandarius	0.5	0	1	0	1	0	1	0.5	0.48
Columba palumbus	0	2	1	0	1	1	1	0.857143	0.6
Strix aluco	0	0	0	0	0	0	0	0	0
Hieraaetus pennatus	0	0	0	0	0	0	0	0	0
Alectoris barbara	0	0	0	0	0	0	0	0	0
Merops apiaster	0	0	0	1	0	0	0	0.142857
Phylloscopus bonelli	0	0	0	0	0	0	0	0	0
Streptopelia turtur	0	0	0	0	0	0	0	0	0
Serinus serinus	0	0	0	0	0	0	0	0	0
Oriolus oriolus	2	0	0	0	0	0	0	0.286	0.38038
Muscicapa striata	0	0	0	0.5	0	0	0	0.0714286	0.357143
Accipiter nisus	0	0	0	0	0	0	0	0	0
